# Supplementary material for: Investigation of Healthcare-Acquired Infections and Antimicrobial Resistance in an Italian Hematology Department before and during the COVID-19 Pandemic
Source: Microorganisms. 2024 Jun 26;12(7):1296. doi: 10.3390/microorganisms12071296 (PMC11278871; doi:10.3390/microorganisms12071296)
Supplement: Supplementary file 1 [file microorganisms-12-01296-s001.zip]

Archive with 1 entries (1 files):
- microorganisms-3062070-supplementary.pdf
